# Supplementary material for: High-resolution 3D ultrastructural analysis of developing mouse neocortex reveals long slender processes of endothelial cells that enter neural cells
Source: Front Cell Dev Biol. 2024 Mar 4;12:1344734. doi: 10.3389/fcell.2024.1344734 (PMC10945550; doi:10.3389/fcell.2024.1344734)
Supplement: Supplementary file 16 [file DataSheet1.xlsx]

## Sheet: mE14.5
mouse E14.5
	Location of ETC process endings									Type of cells with ETC process contact (intrAcellular)
	dataset	endothelial cell	total processes	intercell #	intra all #	intra ventricle #	intra chimeric #			endothel cell ID	target cell type	chimeric
	dataset 1	67088	9	5	4	1	1			67088	AP
		68103	5	1	4	2	1			67088	AP
		67368	10	0	10	1	2			67088	AP
		69713	2	1	1	0	0			67088	AP	aBP
		67954b	8	5	3	0	1			68103	aBP
		67403b	1	0	1	0	0			68103	AP
		70508b	2	0	2	0	1			68103	AP
		70557b	6	2	4	0	2			68103	BP	peri
	dataset 2	33437	9	4	5	0	3			67368	BP
		34737	19	6	13	4	2			67368	AP
		34810	2	1	1	0	0			67368	peri
										67368	peri
	Percentages									67368	peri
	class	sum cells	%		subclass	sum cells	%			67368	peri
	VZ all	56	100		VZ 2	30	100			67368	peri
	VZ inter	18	32.1429		VZ 2 inter	11	36.67			67368	AP
	VZ intra	38	67.8571		VZ 2 intra	19	63.33			67368	BP	peri, BP
										67368	BP	peri
	SVZ all	17	100		VZ 1	26	100			69713	AP
	SVZ inter	7	41.1765		VZ 1 inter	7	26.92			67948	N
	SVZ intra	10	58.8235		VZ 1 intra	19	73.08			67948	BP/N
										67948	N	N, (aBP)
										67403	BP/N
										70508	BP/N	BP/N
						black	cell body in VZ			70508	BP/N	?
						blue	cell body in SVZ/IZ			70557	N/BP
						bold	with ventricular process			70557	peri (MG?)
						italic	with chimeric process			70557	N/BP	BP
										70557	N	N/BP
						AP	apical progenitor			33437	aBP
						aBP	newborn BP			33437	aBP
						BP	basal progenitor			33437	AP	AP
						N	neuron			33437	aBP	AP, AP
						peri	pericyte			33437	aBP	AP, BP
						MG	microglia			34737	aBP
										34737	AP
										34737	peri
										34737	peri
										34737	AP
										34737	BP
										34737	AP
										34737	aBP
										34737	AP
										34737	aBP
										34737	AP
										34737	BP	peri
										34737	AP	peri
										34810	AP

## Sheet: mE12.5
mouse E12.5
	Location of ETC process endings				Quantification of ETC cell end location
	endothel cell ID	location	target cell type		cell ID	total #	location	cell #	location %
	32711	intercellular			32711	18	intercellular	2	11.1
	32711	intercellular					touching	6	33.3
	32711	touching	aBP				intra	10	55.6
	32711	touching	aBP blC4C		32679	7	intercellular	3	42.9
	32711	touching	AP aC4C				touching	4	57.1
	32711	touching	AP surface				intra	0	0
	32711	touching	AP 4C		all	25	intercellular	5	20
	32711	touching	AP 4C				touching	10	40
	32711	intra	AP				intra	10	40
	32711	intra	AP
	32711	intra	AP
	32711	intra	AP		intra = intracellular (process end has entered target cell)
	32711	intra	AP		touching: process end on surface of "target cell" with groove
	32711	intra	AP very short
	32711	intra	AP youngC
	32711	intra	anaphase			Cell types targeted by ETCs
	32711	intra	prometa			target cell	location	number
	32711	intra	peri			AP	touching	7
	32679	intercellular				aBP	touching	3
	32679	intercellular				AP	intra	9
	32679	intercellular				AP	intra mitosis	3
	32679	touching	AP			pericyte	intra	1
	32679	touching	AP
	32679	touching	AP 2C
	32679	touching	aBP
